# Supplementary material for: Simultaneous Genome-Wide Inference of Physical, Genetic, Regulatory, and Functional Pathway Components
Source: PLoS Comput Biol. 2010 Nov 24;6(11):e1001009. doi: 10.1371/journal.pcbi.1001009 (PMC2991250; doi:10.1371/journal.pcbi.1001009)
Supplement: Text S2 — The microarray dataset list used in our functional integration. (0.00 MB TXT) [file pcbi.1001009.s002.txt]

Authors/year	PubMedID
Angus-Hill ML et al., 2001	11336698
Baetz K et al., 2001 11533240
Bedalov A et al., 2001	11752457
Belli G et al., 2004	14722110
Bernstein BE et al., 2000	11095743
Boer VM et al., 2005	15949974
Brauer MJ et al., 2005	15758028
Brem RB et al., 2002	11923494
Brem RB et al., 2005	15659551
Bro C et al., 2003	12791685
Bulik DA et al., 2003	14555471
Caba E et al., 2005	15878181
Carmel-Harel O et al., 2001	11169101
Carroll AS et al., 2001	11675494
Causton HC et al., 2001	11179418
Chitikila C et al., 2002	12419230
Cho RJ et al., 1998	9702192
Chu S et al., 1998	9784122
Clark TA et al., 2002	11988574
Cohen BA et al., 2002	12006656
De Nadal E et al., 2004	14737171
DeRisi JL et al., 1997	9381177
Duvel K et al., 2003	12820961
Epstein CB et al., 2001	11179416
Eriksson PR et al., 2005	16199888
Ferea TL et al., 1999	10449761
Fleming JA et al., 2002	11830665
Fry RC et al., 2003	12875747
Gasch AP et al., 2000	11102521
Gross C et al., 2000	10922376
Hardwick JS et al., 1999	10611304
Huang D et al., 2002	12077337
Hughes TR et al., 2000	10929718
Ideker T et al., 2001	11340206
Iyer VR et al., 2001	11206552
Jelinsky SA et al., 2000	11027285
Jin YS et al., 2004	15528549
Jones DL et al., 2003	14570984
Keller G et al., 2001	11504737
Kuhn KM et al., 2001	11154278
Leber JH et al., 2004	15314654
Lee A et al., 2005	15989963
Lopez MC et al., 2000	10940042
Lyons TJ et al., 2000	10884426
Madhani HD et al., 1999	10535956
Martin DE et al., 2004	15476558
Marton MJ et al., 1998	9809554
Miyake T et al., 2004	15192094
Ogawa N et al., 2000	11102525
Olesen K et al., 2002	12702272
Orlandi I et al., 2004	14623890
O'Rourke SM et al., 2004	14595107
Pitkanen JP et al., 2004	15520001
Primig M et al., 2000		11101837
Prinz S et al., 2004	14993204
Protchenko O et al., 2001	11673473
Roberts CJ et al., 2000	10657304
Robertson LS et al., 2000	10811893
Rodriguez-Navarro S et al., 2004 14718168
Rudra D et al., 2005 15692568
Sabet N et al., 2004 15456858
Saldanha AJ et al., 2004	15240820
Sapra AK et al., 2004	15452114
Schawalder SB et al., 2004	15616569
Segal E et al., 2003 12740579
Shakoury-Elizeh M et al., 2004	14668481
Shapira M et al., 2004	15371544
Spellman PT et al., 1998	9843569
Sudarsanam P et al., 2000	10725359
Tai SL et al., 2005 15496405
Takagi Y et al., 2005	15837426
Williams RM et al., 2002	12370439
Yamamoto A et al., 2005		15647283
Yeang CH et al., 2005	15998451
Yoshimoto H et al., 2002 12058033
Yun CW et al., 2000 10744769
Yvert et al., 2003 12897782
Zhu G et al., 2000 10894548
