# Supplementary material for: Simultaneous Genome-Wide Inference of Physical, Genetic, Regulatory, and Functional Pathway Components
Source: PLoS Comput Biol. 2010 Nov 24;6(11):e1001009. doi: 10.1371/journal.pcbi.1001009 (PMC2991250; doi:10.1371/journal.pcbi.1001009)
Supplement: Text S3 — Interaction ontology files - includes OWL ontology format file and visual ontology PDF file (0.03 MB ZIP) [file pcbi.1001009.s003.zip › interaction_ontology.owl]

<?xml version="1.0"?>
<rdf:RDF
    xmlns:j.0="http://protege.stanford.edu/plugins/owl/protege#"
    xmlns:rdf="http://www.w3.org/1999/02/22-rdf-syntax-ns#"
    xmlns:xsd="http://www.w3.org/2001/XMLSchema#"
    xmlns:rdfs="http://www.w3.org/2000/01/rdf-schema#"
    xmlns:owl="http://www.w3.org/2002/07/owl#"
    xmlns="http://www.owl-ontologies.com/unnamed.owl#"
  xml:base="http://www.owl-ontologies.com/unnamed.owl">
  <owl:Ontology rdf:about=""/>
  <owl:Class rdf:ID="dephosphorylation">
    <rdfs:subClassOf>
      <owl:Class rdf:ID="phosphate_transfer"/>
    </rdfs:subClassOf>
  </owl:Class>
  <owl:Class rdf:ID="glycosyl_transfer">
    <rdfs:subClassOf>
      <owl:Class rdf:ID="saccharide_transfer"/>
    </rdfs:subClassOf>
    <rdfs:label rdf:datatype="http://www.w3.org/2001/XMLSchema#string"
    >glycosyl transfer</rdfs:label>
  </owl:Class>
  <owl:Class rdf:ID="synthetic_alleviation">
    <rdfs:comment rdf:datatype="http://www.w3.org/2001/XMLSchema#string"
    >Growth of LR is greater than that of L+R.</rdfs:comment>
    <rdfs:label rdf:datatype="http://www.w3.org/2001/XMLSchema#string"
    >synthetic alleviation</rdfs:label>
    <rdfs:subClassOf>
      <owl:Class rdf:ID="synthetic_interaction"/>
    </rdfs:subClassOf>
  </owl:Class>
  <owl:Class rdf:ID="synthetic_lethal">
    <rdfs:label rdf:datatype="http://www.w3.org/2001/XMLSchema#string"
    >synthetic lethal</rdfs:label>
    <rdfs:comment rdf:datatype="http://www.w3.org/2001/XMLSchema#string"
    >Growth of LR is zero.</rdfs:comment>
    <rdfs:subClassOf>
      <owl:Class rdf:ID="synthetic_aggravation"/>
    </rdfs:subClassOf>
  </owl:Class>
  <owl:Class rdf:ID="regulatory_interaction">
    <rdfs:subClassOf>
      <owl:Class rdf:ID="genetic_interaction"/>
    </rdfs:subClassOf>
    <rdfs:label rdf:datatype="http://www.w3.org/2001/XMLSchema#string"
    >regulatory interaction</rdfs:label>
  </owl:Class>
  <owl:Class rdf:ID="acetyl_transfer">
    <rdfs:subClassOf>
      <owl:Class rdf:ID="functional_group_transfer"/>
    </rdfs:subClassOf>
    <rdfs:label rdf:datatype="http://www.w3.org/2001/XMLSchema#string"
    >acetyl transfer</rdfs:label>
  </owl:Class>
  <owl:Class rdf:ID="sulfate_transfer">
    <rdfs:subClassOf>
      <owl:Class rdf:ID="small_molecule_transfer"/>
    </rdfs:subClassOf>
    <rdfs:label rdf:datatype="http://www.w3.org/2001/XMLSchema#string"
    >sulfate transfer</rdfs:label>
  </owl:Class>
  <owl:Class rdf:ID="debiotinylation">
    <rdfs:subClassOf>
      <owl:Class rdf:ID="biotin_transfer"/>
    </rdfs:subClassOf>
  </owl:Class>
  <owl:Class rdf:ID="deethylation">
    <rdfs:subClassOf>
      <owl:Class rdf:ID="ethyl_transfer"/>
    </rdfs:subClassOf>
  </owl:Class>
  <owl:Class rdf:ID="nedd_transfer">
    <rdfs:subClassOf>
      <owl:Class rdf:ID="peptide_transfer"/>
    </rdfs:subClassOf>
    <rdfs:label rdf:datatype="http://www.w3.org/2001/XMLSchema#string"
    >nedd transfer</rdfs:label>
  </owl:Class>
  <owl:Class rdf:ID="desulfation">
    <rdfs:subClassOf rdf:resource="#sulfate_transfer"/>
  </owl:Class>
  <owl:Class rdf:ID="metabolic_interaction">
    <rdfs:subClassOf>
      <owl:Class rdf:ID="functional_relationship"/>
    </rdfs:subClassOf>
  </owl:Class>
  <owl:Class rdf:ID="sumoylation">
    <rdfs:subClassOf>
      <owl:Class rdf:ID="sumoyl_transfer"/>
    </rdfs:subClassOf>
  </owl:Class>
  <owl:Class rdf:about="#phosphate_transfer">
    <rdfs:label rdf:datatype="http://www.w3.org/2001/XMLSchema#string"
    >phosphate transfer</rdfs:label>
    <rdfs:subClassOf>
      <owl:Class rdf:about="#small_molecule_transfer"/>
    </rdfs:subClassOf>
  </owl:Class>
  <owl:Class rdf:ID="ethylation">
    <rdfs:subClassOf>
      <owl:Class rdf:about="#ethyl_transfer"/>
    </rdfs:subClassOf>
  </owl:Class>
  <owl:Class rdf:ID="demethylation">
    <rdfs:subClassOf>
      <owl:Class rdf:ID="methyl_transfer"/>
    </rdfs:subClassOf>
  </owl:Class>
  <owl:Class rdf:ID="myristylation">
    <rdfs:subClassOf>
      <owl:Class rdf:ID="myristol_transfer"/>
    </rdfs:subClassOf>
  </owl:Class>
  <owl:Class rdf:ID="deglutamylation">
    <rdfs:subClassOf>
      <owl:Class rdf:ID="glutamic_acid_transfer"/>
    </rdfs:subClassOf>
  </owl:Class>
  <owl:Class rdf:ID="glycylation">
    <rdfs:subClassOf>
      <owl:Class rdf:ID="glycine_transfer"/>
    </rdfs:subClassOf>
  </owl:Class>
  <owl:Class rdf:ID="synthetic_null">
    <rdfs:comment rdf:datatype="http://www.w3.org/2001/XMLSchema#string"
    >Growth of LR is indistinguishable from growth of L.</rdfs:comment>
    <rdfs:label rdf:datatype="http://www.w3.org/2001/XMLSchema#string"
    >synthetic null</rdfs:label>
    <rdfs:subClassOf rdf:resource="#synthetic_alleviation"/>
  </owl:Class>
  <owl:Class rdf:ID="demyristylation">
    <rdfs:subClassOf>
      <owl:Class rdf:about="#myristol_transfer"/>
    </rdfs:subClassOf>
  </owl:Class>
  <owl:Class rdf:about="#genetic_interaction">
    <rdfs:label rdf:datatype="http://www.w3.org/2001/XMLSchema#string"
    >genetic interaction</rdfs:label>
    <rdfs:subClassOf>
      <owl:Class rdf:about="#functional_relationship"/>
    </rdfs:subClassOf>
  </owl:Class>
  <owl:Class rdf:ID="deisgylation">
    <rdfs:subClassOf>
      <owl:Class rdf:ID="isg_transfer"/>
    </rdfs:subClassOf>
  </owl:Class>
  <owl:Class rdf:ID="ubiquitin_transfer">
    <rdfs:label rdf:datatype="http://www.w3.org/2001/XMLSchema#string"
    >ubiquitin transfer</rdfs:label>
    <rdfs:subClassOf>
      <owl:Class rdf:about="#peptide_transfer"/>
    </rdfs:subClassOf>
  </owl:Class>
  <owl:Class rdf:ID="posttranscriptional_regulation">
    <rdfs:subClassOf rdf:resource="#regulatory_interaction"/>
    <rdfs:label rdf:datatype="http://www.w3.org/2001/XMLSchema#string"
    >posttranscriptional regulation</rdfs:label>
  </owl:Class>
  <owl:Class rdf:ID="deamidation">
    <rdfs:subClassOf>
      <owl:Class rdf:ID="amide_transfer"/>
    </rdfs:subClassOf>
  </owl:Class>
  <owl:Class rdf:ID="deubiquitination">
    <rdfs:subClassOf rdf:resource="#ubiquitin_transfer"/>
  </owl:Class>
  <owl:Class rdf:ID="metabolite_mediated_interaction">
    <rdfs:subClassOf rdf:resource="#metabolic_interaction"/>
  </owl:Class>
  <owl:Class rdf:ID="sulfation">
    <rdfs:subClassOf rdf:resource="#sulfate_transfer"/>
  </owl:Class>
  <owl:Class rdf:ID="formylation">
    <rdfs:subClassOf>
      <owl:Class rdf:ID="formyl_transfer"/>
    </rdfs:subClassOf>
  </owl:Class>
  <owl:Class rdf:ID="methylation">
    <rdfs:subClassOf>
      <owl:Class rdf:about="#methyl_transfer"/>
    </rdfs:subClassOf>
  </owl:Class>
  <owl:Class rdf:ID="imine_transfer">
    <rdfs:label rdf:datatype="http://www.w3.org/2001/XMLSchema#string"
    >imine transfer</rdfs:label>
    <rdfs:subClassOf>
      <owl:Class rdf:about="#functional_group_transfer"/>
    </rdfs:subClassOf>
  </owl:Class>
  <owl:Class rdf:ID="posttranslational_regulation">
    <rdfs:subClassOf rdf:resource="#regulatory_interaction"/>
    <rdfs:label rdf:datatype="http://www.w3.org/2001/XMLSchema#string"
    >posttranslational regulation</rdfs:label>
  </owl:Class>
  <owl:Class rdf:ID="transglutamination">
    <rdfs:subClassOf>
      <owl:Class rdf:ID="covalent_binding"/>
    </rdfs:subClassOf>
  </owl:Class>
  <owl:Class rdf:ID="physical_interaction">
    <rdfs:label rdf:datatype="http://www.w3.org/2001/XMLSchema#string"
    >physical interaction</rdfs:label>
    <rdfs:subClassOf>
      <owl:Class rdf:about="#functional_relationship"/>
    </rdfs:subClassOf>
  </owl:Class>
  <owl:Class rdf:ID="depalmitoylation">
    <rdfs:subClassOf>
      <owl:Class rdf:ID="palmitic_acid_transfer"/>
    </rdfs:subClassOf>
  </owl:Class>
  <owl:Class rdf:ID="acetylation">
    <rdfs:subClassOf rdf:resource="#acetyl_transfer"/>
  </owl:Class>
  <owl:Class rdf:about="#functional_relationship">
    <rdfs:label rdf:datatype="http://www.w3.org/2001/XMLSchema#string"
    >functional relationship</rdfs:label>
  </owl:Class>
  <owl:Class rdf:ID="geranylgeraniol_transfer">
    <rdfs:label rdf:datatype="http://www.w3.org/2001/XMLSchema#string"
    >geranylgeraniol transfer</rdfs:label>
    <rdfs:subClassOf>
      <owl:Class rdf:ID="lipid_transfer"/>
    </rdfs:subClassOf>
  </owl:Class>
  <owl:Class rdf:ID="hydroxylation">
    <rdfs:subClassOf>
      <owl:Class rdf:ID="hydroxy_transfer"/>
    </rdfs:subClassOf>
  </owl:Class>
  <owl:Class rdf:ID="deacetylation">
    <rdfs:subClassOf rdf:resource="#acetyl_transfer"/>
  </owl:Class>
  <owl:Class rdf:ID="isoenzyme">
    <rdfs:subClassOf>
      <owl:Class rdf:ID="same_enzyme_class"/>
    </rdfs:subClassOf>
  </owl:Class>
  <owl:Class rdf:about="#biotin_transfer">
    <rdfs:subClassOf>
      <owl:Class rdf:about="#small_molecule_transfer"/>
    </rdfs:subClassOf>
    <rdfs:label rdf:datatype="http://www.w3.org/2001/XMLSchema#string"
    >biotin transfer</rdfs:label>
  </owl:Class>
  <owl:Class rdf:about="#synthetic_aggravation">
    <rdfs:subClassOf>
      <owl:Class rdf:about="#synthetic_interaction"/>
    </rdfs:subClassOf>
    <rdfs:label rdf:datatype="http://www.w3.org/2001/XMLSchema#string"
    >synthetic aggravation</rdfs:label>
    <rdfs:comment rdf:datatype="http://www.w3.org/2001/XMLSchema#string"
    >Growth of LR is less than that of L+R.</rdfs:comment>
  </owl:Class>
  <owl:Class rdf:ID="shared_pathway">
    <rdfs:subClassOf rdf:resource="#metabolic_interaction"/>
  </owl:Class>
  <owl:Class rdf:ID="carboxy_transfer">
    <rdfs:subClassOf>
      <owl:Class rdf:about="#functional_group_transfer"/>
    </rdfs:subClassOf>
    <rdfs:label rdf:datatype="http://www.w3.org/2001/XMLSchema#string"
    >carboxy transfer</rdfs:label>
  </owl:Class>
  <owl:Class rdf:ID="lipoate_transfer">
    <rdfs:label rdf:datatype="http://www.w3.org/2001/XMLSchema#string"
    >lipoate transfer</rdfs:label>
    <rdfs:subClassOf>
      <owl:Class rdf:about="#small_molecule_transfer"/>
    </rdfs:subClassOf>
  </owl:Class>
  <owl:Class rdf:ID="desumoylation">
    <rdfs:subClassOf>
      <owl:Class rdf:about="#sumoyl_transfer"/>
    </rdfs:subClassOf>
  </owl:Class>
  <owl:Class rdf:ID="neddylation">
    <rdfs:subClassOf rdf:resource="#nedd_transfer"/>
  </owl:Class>
  <owl:Class rdf:about="#glutamic_acid_transfer">
    <rdfs:subClassOf>
      <owl:Class rdf:ID="amino_acid_transfer"/>
    </rdfs:subClassOf>
    <rdfs:label rdf:datatype="http://www.w3.org/2001/XMLSchema#string"
    >glutamic acid transfer</rdfs:label>
  </owl:Class>
  <owl:Class rdf:ID="farnesol_transfer">
    <rdfs:label rdf:datatype="http://www.w3.org/2001/XMLSchema#string"
    >farnesol transfer</rdfs:label>
    <rdfs:subClassOf>
      <owl:Class rdf:about="#lipid_transfer"/>
    </rdfs:subClassOf>
  </owl:Class>
  <owl:Class rdf:ID="disulfide_bond">
    <rdfs:label rdf:datatype="http://www.w3.org/2001/XMLSchema#string"
    >disulfide bond</rdfs:label>
    <rdfs:subClassOf>
      <owl:Class rdf:about="#covalent_binding"/>
    </rdfs:subClassOf>
  </owl:Class>
  <owl:Class rdf:about="#amide_transfer">
    <rdfs:label rdf:datatype="http://www.w3.org/2001/XMLSchema#string"
    >amide transfer</rdfs:label>
    <rdfs:subClassOf>
      <owl:Class rdf:about="#functional_group_transfer"/>
    </rdfs:subClassOf>
  </owl:Class>
  <owl:Class rdf:ID="modification">
    <rdfs:subClassOf>
      <owl:Class rdf:ID="direct_binding"/>
    </rdfs:subClassOf>
  </owl:Class>
  <owl:Class rdf:about="#saccharide_transfer">
    <rdfs:subClassOf rdf:resource="#modification"/>
    <rdfs:label rdf:datatype="http://www.w3.org/2001/XMLSchema#string"
    >saccharide transfer</rdfs:label>
  </owl:Class>
  <owl:Class rdf:ID="dehydroxylation">
    <rdfs:subClassOf>
      <owl:Class rdf:about="#hydroxy_transfer"/>
    </rdfs:subClassOf>
  </owl:Class>
  <owl:Class rdf:about="#functional_group_transfer">
    <rdfs:label rdf:datatype="http://www.w3.org/2001/XMLSchema#string"
    >functional group transfer</rdfs:label>
    <rdfs:subClassOf rdf:resource="#modification"/>
  </owl:Class>
  <owl:Class rdf:ID="amidation">
    <rdfs:subClassOf rdf:resource="#amide_transfer"/>
  </owl:Class>
  <owl:Class rdf:ID="indirect_binding">
    <rdfs:subClassOf rdf:resource="#physical_interaction"/>
    <rdfs:label rdf:datatype="http://www.w3.org/2001/XMLSchema#string"
    >indirect binding</rdfs:label>
  </owl:Class>
  <owl:Class rdf:about="#amino_acid_transfer">
    <rdfs:label rdf:datatype="http://www.w3.org/2001/XMLSchema#string"
    >amino acid transfer</rdfs:label>
    <rdfs:subClassOf rdf:resource="#modification"/>
  </owl:Class>
  <owl:Class rdf:ID="complex">
    <rdfs:subClassOf rdf:resource="#indirect_binding"/>
  </owl:Class>
  <owl:Class rdf:ID="ubiquitination">
    <rdfs:subClassOf rdf:resource="#ubiquitin_transfer"/>
  </owl:Class>
  <owl:Class rdf:ID="glutamylation">
    <rdfs:subClassOf rdf:resource="#glutamic_acid_transfer"/>
  </owl:Class>
  <owl:Class rdf:ID="cleavage">
    <rdfs:subClassOf>
      <owl:Class rdf:about="#covalent_binding"/>
    </rdfs:subClassOf>
  </owl:Class>
  <owl:Class rdf:ID="geranylgeranylation">
    <rdfs:subClassOf rdf:resource="#geranylgeraniol_transfer"/>
  </owl:Class>
  <owl:Class rdf:ID="farnesylation">
    <rdfs:subClassOf rdf:resource="#farnesol_transfer"/>
  </owl:Class>
  <owl:Class rdf:ID="defarnesylation">
    <rdfs:subClassOf rdf:resource="#farnesol_transfer"/>
  </owl:Class>
  <owl:Class rdf:about="#myristol_transfer">
    <rdfs:label rdf:datatype="http://www.w3.org/2001/XMLSchema#string"
    >myristol transfer</rdfs:label>
    <rdfs:subClassOf>
      <owl:Class rdf:about="#lipid_transfer"/>
    </rdfs:subClassOf>
  </owl:Class>
  <owl:Class rdf:about="#synthetic_interaction">
    <rdfs:subClassOf rdf:resource="#genetic_interaction"/>
    <rdfs:comment rdf:datatype="http://www.w3.org/2001/XMLSchema#string"
    >Growth of LR is greater or less than that of L+R.</rdfs:comment>
    <rdfs:label rdf:datatype="http://www.w3.org/2001/XMLSchema#string"
    >synthetic interaction</rdfs:label>
  </owl:Class>
  <owl:Class rdf:ID="deimination">
    <rdfs:subClassOf rdf:resource="#imine_transfer"/>
  </owl:Class>
  <owl:Class rdf:ID="carboxylation">
    <rdfs:subClassOf rdf:resource="#carboxy_transfer"/>
  </owl:Class>
  <owl:Class rdf:about="#formyl_transfer">
    <rdfs:label rdf:datatype="http://www.w3.org/2001/XMLSchema#string"
    >formyl transfer</rdfs:label>
    <rdfs:subClassOf rdf:resource="#functional_group_transfer"/>
  </owl:Class>
  <owl:Class rdf:about="#covalent_binding">
    <rdfs:subClassOf>
      <owl:Class rdf:about="#direct_binding"/>
    </rdfs:subClassOf>
    <rdfs:label rdf:datatype="http://www.w3.org/2001/XMLSchema#string"
    >covalent binding</rdfs:label>
  </owl:Class>
  <owl:Class rdf:ID="lipoylation">
    <rdfs:subClassOf rdf:resource="#lipoate_transfer"/>
  </owl:Class>
  <owl:Class rdf:about="#methyl_transfer">
    <rdfs:label rdf:datatype="http://www.w3.org/2001/XMLSchema#string"
    >methyl transfer</rdfs:label>
    <rdfs:subClassOf rdf:resource="#functional_group_transfer"/>
  </owl:Class>
  <owl:Class rdf:ID="delipoylation">
    <rdfs:subClassOf rdf:resource="#lipoate_transfer"/>
  </owl:Class>
  <owl:Class rdf:ID="deformylation">
    <rdfs:subClassOf rdf:resource="#formyl_transfer"/>
  </owl:Class>
  <owl:Class rdf:ID="deglycosylation">
    <rdfs:subClassOf rdf:resource="#glycosyl_transfer"/>
  </owl:Class>
  <owl:Class rdf:about="#ethyl_transfer">
    <rdfs:subClassOf rdf:resource="#functional_group_transfer"/>
    <rdfs:label rdf:datatype="http://www.w3.org/2001/XMLSchema#string"
    >ethyl transfer</rdfs:label>
  </owl:Class>
  <owl:Class rdf:ID="deglycylation">
    <rdfs:subClassOf>
      <owl:Class rdf:about="#glycine_transfer"/>
    </rdfs:subClassOf>
  </owl:Class>
  <owl:Class rdf:about="#hydroxy_transfer">
    <rdfs:label rdf:datatype="http://www.w3.org/2001/XMLSchema#string"
    >hydroxy transfer</rdfs:label>
    <rdfs:subClassOf rdf:resource="#functional_group_transfer"/>
  </owl:Class>
  <owl:Class rdf:about="#same_enzyme_class">
    <rdfs:subClassOf rdf:resource="#metabolic_interaction"/>
  </owl:Class>
  <owl:Class rdf:ID="deneddylation">
    <rdfs:subClassOf rdf:resource="#nedd_transfer"/>
  </owl:Class>
  <owl:Class rdf:about="#glycine_transfer">
    <rdfs:label rdf:datatype="http://www.w3.org/2001/XMLSchema#string"
    >glycine transfer</rdfs:label>
    <rdfs:subClassOf rdf:resource="#amino_acid_transfer"/>
  </owl:Class>
  <owl:Class rdf:ID="synthetic_rescue">
    <rdfs:label rdf:datatype="http://www.w3.org/2001/XMLSchema#string"
    >synthetic rescue</rdfs:label>
    <rdfs:subClassOf rdf:resource="#synthetic_alleviation"/>
    <rdfs:comment rdf:datatype="http://www.w3.org/2001/XMLSchema#string"
    >Growth of LR is indistinguishable from WT.</rdfs:comment>
  </owl:Class>
  <owl:Class rdf:about="#small_molecule_transfer">
    <rdfs:subClassOf rdf:resource="#modification"/>
    <rdfs:label rdf:datatype="http://www.w3.org/2001/XMLSchema#string"
    >small molecule transfer</rdfs:label>
  </owl:Class>
  <owl:Class rdf:ID="biotinylation">
    <rdfs:subClassOf rdf:resource="#biotin_transfer"/>
  </owl:Class>
  <owl:Class rdf:about="#peptide_transfer">
    <rdfs:subClassOf rdf:resource="#modification"/>
    <rdfs:label rdf:datatype="http://www.w3.org/2001/XMLSchema#string"
    >peptide transfer</rdfs:label>
  </owl:Class>
  <owl:Class rdf:ID="phosphorylation">
    <rdfs:subClassOf rdf:resource="#phosphate_transfer"/>
  </owl:Class>
  <owl:Class rdf:ID="glycosylation">
    <rdfs:subClassOf rdf:resource="#glycosyl_transfer"/>
  </owl:Class>
  <owl:Class rdf:ID="degeranylgeranylation">
    <rdfs:subClassOf rdf:resource="#geranylgeraniol_transfer"/>
  </owl:Class>
  <owl:Class rdf:ID="transcriptional_regulation">
    <rdfs:label rdf:datatype="http://www.w3.org/2001/XMLSchema#string"
    >transcriptional regulation</rdfs:label>
    <rdfs:subClassOf rdf:resource="#regulatory_interaction"/>
  </owl:Class>
  <owl:Class rdf:ID="imination">
    <rdfs:subClassOf rdf:resource="#imine_transfer"/>
  </owl:Class>
  <owl:Class rdf:about="#lipid_transfer">
    <rdfs:label rdf:datatype="http://www.w3.org/2001/XMLSchema#string"
    >lipid transfer</rdfs:label>
    <rdfs:subClassOf rdf:resource="#modification"/>
  </owl:Class>
  <owl:Class rdf:about="#isg_transfer">
    <rdfs:label rdf:datatype="http://www.w3.org/2001/XMLSchema#string"
    >isg transfer</rdfs:label>
    <rdfs:subClassOf rdf:resource="#peptide_transfer"/>
  </owl:Class>
  <owl:Class rdf:ID="isgylation">
    <rdfs:subClassOf rdf:resource="#isg_transfer"/>
  </owl:Class>
  <owl:Class rdf:ID="decarboxylation">
    <rdfs:subClassOf rdf:resource="#carboxy_transfer"/>
  </owl:Class>
  <owl:Class rdf:about="#sumoyl_transfer">
    <rdfs:label rdf:datatype="http://www.w3.org/2001/XMLSchema#string"
    >sumoyl transfer</rdfs:label>
    <rdfs:subClassOf rdf:resource="#peptide_transfer"/>
  </owl:Class>
  <owl:Class rdf:ID="palmitoylation">
    <rdfs:subClassOf>
      <owl:Class rdf:about="#palmitic_acid_transfer"/>
    </rdfs:subClassOf>
  </owl:Class>
  <owl:Class rdf:about="#palmitic_acid_transfer">
    <rdfs:subClassOf rdf:resource="#lipid_transfer"/>
    <rdfs:label rdf:datatype="http://www.w3.org/2001/XMLSchema#string"
    >palmitic acid transfer</rdfs:label>
  </owl:Class>
  <owl:Class rdf:about="#direct_binding">
    <rdfs:label rdf:datatype="http://www.w3.org/2001/XMLSchema#string"
    >direct binding</rdfs:label>
    <rdfs:subClassOf rdf:resource="#physical_interaction"/>
  </owl:Class>
  <owl:FunctionalProperty rdf:ID="degree">
    <rdf:type rdf:resource="http://www.w3.org/2002/07/owl#DatatypeProperty"/>
    <rdfs:comment rdf:datatype="http://www.w3.org/2001/XMLSchema#string"
    >log_2 ratio</rdfs:comment>
    <rdfs:range rdf:resource="http://www.w3.org/2001/XMLSchema#float"/>
  </owl:FunctionalProperty>
  <owl:FunctionalProperty rdf:ID="right_degree">
    <rdfs:subPropertyOf rdf:resource="#degree"/>
    <rdf:type rdf:resource="http://www.w3.org/2002/07/owl#DatatypeProperty"/>
    <rdfs:label rdf:datatype="http://www.w3.org/2001/XMLSchema#string"
    >right degree</rdfs:label>
    <rdfs:domain rdf:resource="#synthetic_interaction"/>
    <rdfs:range rdf:resource="http://www.w3.org/2001/XMLSchema#float"/>
  </owl:FunctionalProperty>
  <owl:FunctionalProperty rdf:ID="left_site">
    <rdfs:label rdf:datatype="http://www.w3.org/2001/XMLSchema#string"
    >left site</rdfs:label>
    <rdfs:range rdf:resource="http://www.w3.org/2001/XMLSchema#int"/>
    <rdfs:subPropertyOf>
      <owl:FunctionalProperty rdf:ID="site"/>
    </rdfs:subPropertyOf>
    <rdf:type rdf:resource="http://www.w3.org/2002/07/owl#DatatypeProperty"/>
  </owl:FunctionalProperty>
  <owl:FunctionalProperty rdf:ID="directed">
    <rdf:type rdf:resource="http://www.w3.org/2002/07/owl#DatatypeProperty"/>
    <rdfs:range rdf:resource="http://www.w3.org/2001/XMLSchema#boolean"/>
    <rdfs:domain rdf:resource="#functional_relationship"/>
  </owl:FunctionalProperty>
  <owl:FunctionalProperty rdf:about="#site">
    <rdf:type rdf:resource="http://www.w3.org/2002/07/owl#DatatypeProperty"/>
    <rdfs:range rdf:resource="http://www.w3.org/2001/XMLSchema#int"/>
  </owl:FunctionalProperty>
  <owl:FunctionalProperty rdf:ID="left_degree">
    <rdfs:range rdf:resource="http://www.w3.org/2001/XMLSchema#float"/>
    <rdf:type rdf:resource="http://www.w3.org/2002/07/owl#DatatypeProperty"/>
    <rdfs:label rdf:datatype="http://www.w3.org/2001/XMLSchema#string"
    >left degree</rdfs:label>
    <rdfs:domain rdf:resource="#synthetic_interaction"/>
    <rdfs:subPropertyOf rdf:resource="#degree"/>
  </owl:FunctionalProperty>
  <owl:FunctionalProperty rdf:ID="right_site">
    <rdfs:subPropertyOf rdf:resource="#site"/>
    <rdfs:range rdf:resource="http://www.w3.org/2001/XMLSchema#int"/>
    <rdf:type rdf:resource="http://www.w3.org/2002/07/owl#DatatypeProperty"/>
    <rdfs:label rdf:datatype="http://www.w3.org/2001/XMLSchema#string"
    >right site</rdfs:label>
  </owl:FunctionalProperty>
  <j.0:PAL-CONSTRAINT rdf:ID="somename_Instance_19">
    <j.0:PAL-NAME rdf:datatype="http://www.w3.org/2001/XMLSchema#string"
    >degree_equals_negative_infinity</j.0:PAL-NAME>
    <j.0:PAL-STATEMENT rdf:datatype="http://www.w3.org/2001/XMLSchema#string"
    >(forall ?int (</j.0:PAL-STATEMENT>
  </j.0:PAL-CONSTRAINT>
</rdf:RDF>

<!-- Created with Protege (with OWL Plugin 3.3.1, Build 430)  http://protege.stanford.edu -->
